# Supplementary material for: Intracellular lipid droplet accumulation occurs early following viral infection and is required for an efficient interferon response
Source: Nat Commun. 2021 Jul 14;12:4303. doi: 10.1038/s41467-021-24632-5 (PMC8280141; doi:10.1038/s41467-021-24632-5)
Supplement: Supplementary file 4 — Source Data [file 41467_2021_24632_MOESM4_ESM.xlsx]

## Sheet: Figure 1
Figure 1c
Raw averages of LD number
	Monocytes				Astrocytes
Control	PR8	X-31		Control	ZIKV	HSV-1	DENV
2.33	32.5	31.6		17.6154	59.2	65.2	109
3.55	34.6	28.4		15	59.625	62.625	62.546
4	28.9	35		12.7857	53.625	53.625	84.6191
6	29.5	26.6		15	58.625	68.625	59.765
2	29.8	28.4		18.5	70	58.5623	123.769
8	26.4	24.9		15	63.625	53.625	62.765
5	28.6	25.1		13.1429	61.625	61.6854	124.059
4	27.3	26.5		15	53.625	53.4655	55.7465
3.5	33.4	32.6		16.75	53.625	56.8965	52.76
2.6	36.4	28.9		20.654	61.6354	62.654	120.365
3.8	32.5	35.3		19.654	60.6541	55.654	121.654
5.4	29.8	26.9		18.654	58.6541	52.634	60.6541
3.2	30.2	28.5		16.651	70.684	50.6354	62.651
6.5	38.6	23.6		20.65	54.6846	65.654	70.6541
4.6	29.4	25.9		22.6351	59.654	58.654	75.654
4	26.6	26.9		23.354	57.654	52.65	125.654
				23.3658	54.264	50.651	130.65

## Sheet: Figure 2
Figure 2b
	Primary Murine Astrocytes																Primary Immortilised Astrocytes																THP-1 Macrophages																THP-1 Monocytes
Control	21.7727	11.6452	21.5161	15.75	23.6667	22	21.697	21.7727	11.6452	21.5161	15.75	23.6667	20.2	21.697	22.7647	15.665	17.5217	6.95238	1.13333	15.8	9.75	16.75	15.3333	31.5556	26.5385	6	29.75	6.90909	11.3	9.75	10.254	6.364	4.16667	5.81818	7.5	13.7273	6	9.254	9.6412	7.2648	5.36146	7.62315	2.5241	5.314	9.5214	10.245	5.3241	2.2314	4.16667
+ dsRNA	78.8235	125.615	142	92.9091	93.7	97.24	64.1111	84.8	69	95.625	86.5714	85.625	75.625	86.625	75.625	89.351	62.8947	46	54.4231	59.9524	72.9091	63.6957	51.4444	72.5882	63.7619	57.9412	65.5714	44.2258	75.5714	65.5714	67.5714	62.5714	87.7143	56.8333	45.4615	51.4286	54.7143	77.6541	55.6584	65.451	50.5285	54.7143	47.7169	56.8333	65.4615	51.4286	54.7143	44.5683	57.7143
+ dsDNA	44.8	39	45.625	86.5714	46.525	45.111	48.625	78.8235	125.615	142	92.9091	192.7	97.24	64.1111	74.1111	79.548	65.6154	70.45	66.9474	75.4615	103.909	92.2381	99.3333	73.1667	92.9333	72.4375	60.6562	56.8611	56.8611	76.8611	57.89	65.265	75.2727	50.4444	44.9	36.0909	51.15	73.2413	61.5241	64.9	39.6354	41.6354	75.2727	48.641	53.6354	32.6358	45.15	50.4444	65.2727
Figure 2b
	Primary Murine Astrocytes																Primary Immortilised Astrocytes																Macrophages																monocytes
Control	350	485	388	383	391	296	485	394	350	485	388	383	391	254	151.2	364	260	427	489	380	260	427	489	380	260	427	489	380	260	427	489	380	2219	3248	2778	4062	3596	2219	3248	2778	4062	3596	2219	3248	2778	4062	3596	2219	412.212
+ dsRNA	630	740	564	596	418	514	528	630	740	564	596	418	514	528	587.45	0	1029	724	576	874	1368	1029	724	576	874	1368	1029	724	576	874	1368	0	2517	1302	2975	3232	4287	2517	1302	2975	3232	4287	2517	1302	2975	3232	4287	2517	569.84
+ dsDNA	585	691	696	540	615	576	696	563	621	676	696	549	603	646	796	543		751	527	724	446	790	777	1361	597.4	751	527	724	446	790	777	1361	1959	3022	2894	3047	3041	2159	3022	2894	3047	3041	1699	3022	2894	3047	3041	1959	598.4
Figure 2b
	Control			dsRNA			dsDNA
<200	13.0226	12.0226	15.0226	25.8471	22.8471	24.8471	22.8471	23.8471	23.8471
200-400	22.3678	21.3678	21.3678	18.3679	20.3679	14.3679	21.3679	19.3679	15.3679
400-600	21.5092	23.5092	20.5092	14.9336	13.9336	14.9336	14.9336	13.9336	14.9336
600-800	18.2362	19.2362	17.2362	12.0563	15.0563	16.0563	11.0563	12.0563	17.0563
800-1000	23.8642	21.8642	24.8642	25.7952	24.7952	24.7952	25.7952	26.7952	23.7952
>1000	3	3	3	6	6	8	7	6	8
[truncated: 47 more columns]

## Sheet: Figure 3
Figure 3b
hpi	Control																dsRNA																dsDNA
1	14.6471	22.3077	9.38462	12.35	24.6667	19.6	12.9655	14.2857	10.654	12.654	9.6541	8.654	10.351	11.351	12.351	10.654	22.2	2.47619	4.60714	4.3913	20.35	13	26	17.8333	10.65	11.64	9.654	7.684	8.684	20.64	22.654	10.654	28.64	18.8333	14.3571	15.5	25.3913	25.1154	28.08	19	25.6512	22.654	15.64	19.654	10.64	26.64	28.64	27.4
2	20.2917	11.7143	8.2	16.4444	10.4	14.375	15.75	18.125	8.654	10.354	11.351	12.351	13.3541	10.351	15.6541	9.6541	40.6087	24.5625	34.5833	21.9167	33.8571	30.1667	18.6364	24.6667	25.984	20.684	35.684	40.64	32.64	20.654	25.64	22.641	67.0526	47.4	35.6842	42.6667	36.1429	36.2222	28.375	33.5263	39.654	45.684	46.684	47.684	42.354	58.684	25.684	38.654
3	17.5714	25.4167	19.8333	9.5	13.2941	22	15.6923	18.375	10.654	11.351	9.651	11.351	15.51	9.351	10.35	11.354	53.1875	41.8462	58.45	64.0588	78.125	64.8333	45.8	44.3571	45.64	42.64	50.64	53.654	54.684	52.64	49.684	62.64	62.7692	65.8571	59.1429	53.5333	57.1	64.75	61.9286	69.8571	69.684	76.64	59.684	63.684	72.684	59.64	52.64	51.64
4	8.28571	19.5714	8.15385	21.4286	14.8889	13.5	14.4	8.07143	10.564	11.354	12.351	15.321	13.351	10.654	11.351	10.351	72	54.8824	75.3	63.0833	65.1429	78.8	59.6923	60.4615	62.6549	59.684	72.64	75.654	73.64	58.684	64.684	65.684	76.4167	66.125	79.6	82.0625	86.75	68.1667	78	88.4286	81.684	75.64	76.684	76.684	69.6847	81.684	65.684	82.684
6	19.5	31	20.1053	7.27778	12.2917	12.2857	12.8889	5.47368	9.351	10.351	11.351	10.351	15.35	11.351	12.354	10.64	86.45	70.0435	62.2381	64	55.9677	61.7037	56.6818	59	82.654	72.6584	73.684	70.684	58.684	65.687	52.684	59.684	98.4	92.1429	100.8	78.1429	112.857	66.7692	58.6667	50.3889	69.654	79.6847	85.684	90.68	60.684	95.684	62.684	85.684
8	17.5217	6.95238	1.13333	15.8	9.75	16.75	15.3333	31.5556	8.35	9.64	10.64	11.684	14.654	9.654	15.654	10.354	112.909	53.6957	51.4444	72.5882	63.7619	37.9412	35.5714	44.2258	41.654	42.654	36.64	55.654	43.654	40.654	45.654	41.64	103.909	92.2381	99.3333	73.1667	92.9333	72.4375	60.6562	56.8611	95.684	70.684	85.684	83.64	92.984	73.684	70.684	86.684
24	17.5652	9.625	26.3333	16.4286	16.875	20.6	15.5	20.3	8.847	7.684	10.684	10.684	10.684	11.684	9.684	15.684	43.96	26.25	39.3913	21.25	21.3809	26.1714	37.2069	27.0667	25.654	21.654	20.654	31.654	36.6847	39.684	41.654	20.684	89.0909	67.875	59.5333	44.5556	23.8636	35.3043	45.3889	45.08	50.64	49.684	63.684	62.684	59.68	52.684	39.984	38.64
48	10.3448	10.3529	17.6	8.71429	7.83333	8.7	6.58064	7.59459	10.541	9.684	8.684	10.684	11.987	12.654	9.64	7.684	50.3226	37.4688	21.0889	42.6667	67.3226	65.7647	66.3846	59.6875	60.54	29.684	34.684	36.684	43.654	48.654	63.654	65.684	24.0556	27.9412	25.2222	36.8571	20.4333	26	26.2667	29.4615	26.684	25.984	24.684	20.64	26.64	28.84	27.684	33.64
72	7.19048	10	10.4286	4.64706	7.11429	9.92593	11.0222	7.93333	15.68	20.87	15.687	14.684	9.284	8.987	7.684	9.684	10.625	5.63636	4.875	19.3333	11.7	19.9375	14.4583	22.8571	11.654	11.6584	9.654	7.654	11.654	10.684	15.684	16.354	6.86486	7.14286	11.1875	6.58824	15.8461	11.2	15.5	8.53846	10.684	11.64	15.64	8.64	9.64	11.861	10.65	11.654
Figure 3c
hpi	Control			dsRNA			dsDNA
4	1.6096	0.62037	1.30415	22.6859	23.5167	19.7122	193.811	265.541	175.076
8	1.09061	0.761713	1.29828	141.553	187.346	138.654	2349.84	2093.21	1484.27
24	1.0267	1.04076	0.938817	4415.86	6004.39	5909.1	697.912	484.387	637.882
48	1.05447	0.905951	1.05503	225.439	295.824	425.422	164.666	236.23	196.555
72	0.89555	0.78458	1.64257	159.43	89.8368	131.106	237.752	65.4514	76.8628
Figure 3d
hpi	Control			dsRNA			dsDNA
4	3.0347	1.16416	0.552032	17.0179	14.7856	26.2419	381.754	398.463	410.4
8	1.53213	0.542949	1.97816	723.137	926.278	664.28	17202.7	16062.3	9423.2
24	0.602306	1.25448	1.84308	17119.4	21564.2	18151	2812.64	1297.2	1545.96
48	1.38489	0.895139	0.861492	680.955	705.045	806.451	244.724	387.411	579.767
72	0.675045	0.80281	3.66311	317.192	143.632	249.871	318.874	127.001	134.394

## Sheet: Figure 4
Figure 4b
Control	+500μM OA
15.5	54.5714
10.05	62.6923
15.5	50.3333
23.6471	42.5333
17.7692	37.4
8.11765	38.4
16	54.7273
16.125	46.3636
15.654	50.7778
20.654	51.654
22.654	60.654
15.654	61.684
16.654	40.654
17.65	45.654
11.654	59.684
12.654	60.265
Figure 4c
	Control																Oleic Acid
Control	5.5	10.05	25.5	3.64706	7.76923	8.11765	6	6.125	10.651	15.654	12.654	11.654	10.654	15.654	16.64	18.64	54.5714	72.6923	60.3333	52.5333	57.4	54.4	54.7273	36.3636	40.7778	55.654	39.654	43.654	55.684	51.654	48.654	45.654
dsRNA	68.1429	72.7273	46.6	61.25	30.0588	40.2	31.6364	42.8889	55.654	48.654	60.654	47.654	39.354	46.654	51.654	50.64	99.1111	69.1875	68.4118	62.9412	77.5	77.8571	94	76	68.654	50.26	86.654	75.654	79.654	81.654	75.654	79.684
dsDNA	49.4286	62.5556	62.6667	52.0833	59	61.5833	65.1539	58.654	59.654	62.654	39	61.6545	55.654	51.654	50.654	45.6584	63	67.6667	85.1429	54	60.875	71.9091	76.25	71.654	69.654	75.654	70.1	65.654	60.68	60.6584	62.64	60.654
Figure 4d
					Control									OA
	Control			dsRNA			dsDNA			Control			dsRNA			dsDNA
IFN-b	1.02962	2.04359	0.649591	26603.2	23881.8	16215.2	4295.65	4754.46	4903.07	5.70971	4.62035	4.35906	46000.8	37205.4	38621.7	4654.78	3978.77	4719.55
IFN-l	0.771811	1.22146	1.12911	88033.2	64376.8	91015.6	10215.4	12659.2	12860.7	4.98658	8.3628	4.25708	169624	129690	163069	18692.2	20297.5	17448.2
Viperin	0.962682	1.08895	0.958846	1586.75	1795.47	1951.57	814.437	741.327	760.055	1.76455	1.83522	1.11126	3868.25	3150.74	3986.1	1520.86	1744.72	1798.53
Figure 4e
					Control									OA
	Control			dsRNA			dsDNA			Control			dsRNA			dsDNA
IFN-b	1.14737	1.11146	0.81386	4073.74	2651.31	3670.65	721.127	820.114	1012.57	3.11954	1.53396	1.36774	2590	3264.04	4238.54	588.575	765.744	1328.51
IFN-l	1.14737	1.11146	0.81386	4073.74	2651.31	3670.65	721.127	820.114	1012.57	3.11954	1.53396	1.36774	2590	3264.04	4238.54	588.575	765.744	1328.51
Viperin	1.08878	1.16173	0.81917	2570.04	2037.37	2170.92	815.89	921.828	790.54	3.43527	3.40632	2.66302	6016.25	4882.2	6243.82	1716.48	1768.48	1570.33
Figure 4f
IFN-b	Control									OA
Control	0	0	0	0	0	0	0	0	0	0	0	0	0	0	0	0	0	0
RNA	81.568	71.224	62.684	81.718	85.196	89.494	88.714	88.452	135.988	169.048	138.592	189.512	245.83	228.788	260.714	262.928	225.104	489.01
IFN-l
Control	0	0	0	0	0	0	0	0	0	0	0	0	0	0	0	0	0	0
RNA	51.664	48.496	48.054	69.398	84.602	49.674	104.512	124.422	62.792	376.548	213.472	268.134	231.598	286.62	453.56	311.962	249.672	248.948
Figure 4g
IFN-b	Control									OA
Control	0	0	0	0	0	0	0	0	0	0	0	0	0	0	0	0	0	0
DNA	1117.67	1519.57	1432.97	830.122	865.026	1037.6	1324.61	1587.68	1144	2119.09	2390.29	2365.97	2188.31	2123.59	1905.32	1910.4	2155.62	2200.03
IFN-l
Control	0	0	0	0	0	0	0	0	0	0	0	0	0	0	0	0	0	0
DNA	2007.16	2029.61	2050.6	1142.35	1049.32	2006.27	2016.03	2136.4	2077.22	3795.41	3859.12	3684.64	4682.3	4354.33	4386.55	4771.71	4777.86	4910.72

## Sheet: Figure 5
Figure 5b
		IFN-b						IFN-l						Viperin
		Control			OA			Control			OA			Control			OA
6h	Mock	0.951354	0.961209	1.1007	1.72489	1.04042	0.761857	1.45788	1.00825	0.756284	2.13229	1.53466	0.706423	1.20685	0.905038	0.937672	0.669247	0.825349	0.63723
	Zika	1.84194	1.44081	1.48446	2.35209	2.08972	2.55287	0.740468	2.91281	1.26384	6.7982	6.01595	10.9715	2.10231	2.05505	3.98503	5.99284	10.051	5.63761
24h	Mock	0.833829	1.13535	1.08705	5.63432	3.08662	3.50178	0.749945	1.87926	0.881488	3.65632	4.60605	5.09466	1.30572	0.85615	0.937981	2.93818	2.21036	6.6311
	Zika	28.4659	22.0403	20.827	75.536	93.895	73.7923	120.835	152.728	97.347	489.548	405.607	324.6	44.5227	39.8229	31.6421	94.67	107.127	78.0206
48h	Mock	0.790192	1.17747	1.12968	0.691277	1.88437	0.846305	1.02818	1.33568	0.782028	4.21723	6.16633	11.8287	1.50364	0.975387	0.763527	6.32285	7.95566	10.9649
	Zika	483.947	399.709	524.311	799.118	774.605	900.62	4680.68	4897.43	3594.62	11440.1	10155.8	7390.72	805.365	1188.42	1176.65	1651.01	2316.21	3019.35
Figure 5c
		IFN-b						IFN-l						Viperin
		Control			OA			Control			OA			Control			OA
6h	Mock	0.94336	1.06106	1.0025	1.32093	1.17308	1.12735	0.921493	1.01287	1.07816	0.810603	1.44857	1.06238	1.02746	0.900914	1.09082	0.807121	0.893637	0.844146
	HSV-1	0.817382	0.742997	1.06806	1.94042	1.75735	0.960907	0.508817	0.808153	0.683492	1.64984	1.19001	0.628517	0.527289	0.789573	1.16883	0.893905	1.10904	0.706531
24h	Mock	1.18544	0.875615	0.985824	1.81338	2.69196	2.85659	1.12955	0.700217	1.45654	2.67746	2.82538	2.74645	0.903661	1.46849	0.824798	1.84712	1.75376	1.89797
	HSV-1	1.81893	1.70219	1.76086	5.73221	6.49098	5.60806	1.99224	2.10639	1.71742	8.74871	11.1043	9.00711	0.910739	0.523536	0.56515	3.76182	3.92843	3.82458
48h	Mock	1.37748	0.83798	0.925332	2.47806	3.73691	3.62125	0.638639	1.12129	1.84386	8.07903	4.27762	3.50415	0.745208	1.02674	1.4617	3.75014	3.50633	3.95613
	HSV-1	119.067	117.767	139.06	147.264	196.664	212.581	155.677	110.945	119.244	649.683	504.358	706.137	20.5391	21.7268	23.4028	52.354	61.3978	62.431
Figure 5d
	Control			OA
6h	0.78806	0.842551	1.8376	1.04119	0.918051	1.04256
24h	3879.24	3908.6	3462.48	568.855	647.494	555.106
48h	11676.4	10641.5	10176.2	6428.28	8080.61	7876.42
Figure 5e
	Control			OA
6h	0.737925	1.30192	1.14057	1.12034	1.41269	0.610531
24h	39973.4	38419.6	59314.2	18756.6	20840.8	24434.9
48h	18401420	17518980	18733640	6988058	8245579	5703609
Figure 4f
IFN-b	Control									OA
Control	0	0	0	0	0	0	0	0	0			0	0	0	0	0	0	0
RNA	0	0	0	0	0	0	0	5.494	12.658	26.058	30.84	37.258	17.946	5.054	20.272	30.69	29.128	26.338
IFN-l
Control	0	0	0	0	0	0	0	0	0	0	0	0	0	0	0	0	0	0
RNA	5.326	16.85	2.55	18.57	10.01	6.444	19.838	6.824	4.178	203.546	162.278	224.904	211.33	200.262	233.05	161.554	68.522	165.536

## Sheet: Figure 6
Figure 6a
	Control																dsRNA																dsDNA
8 Hours	15.5	23.5385	18.85	21.0625	22.5833	26.9286	21.6842	17.125	20.654	15.354	20.654	22.654	20.84	23.64	22.886	20.684	46.8333	48.0588	42.8333	42.5833	34.5	39.6875	41.1765	35.9474	40.654	44.64	45.654	42.654	38.64	35.64	40.684	42.4	38.3478	47.8333	53.7778	46.3333	55.1905	42.7273	44	42.4667	47.64	34.64	49.654	52.654	42.684	43.64	44.684	45.654
24 Hours	21.7727	24.3889	22.0588	23.5	23.9091	27.5909	21.7143	28.1875	25.654	23.654	22.68	20.684	21.654	23.6564	23.68	20.8	37.25	35.8696	34	49.7273	40.8571	46.1053	35.5714	33.4643	45.64	42.684	43.684	43.9698	42.684	31.64	49.684	45.684	29.9167	32.125	26.7407	35.8571	28.8636	34.9677	35.6667	32.2308	25.64	32.654	30.654	36.64	31.654	29.654	28.64	26.64
48 Hours	21.7727	24.3889	22.0588	23.5	15.9091	27.5909	21.7143	28.1875	21.68	20.98	22.98	23.64	20.4	25.684	26.84	24.84	10.4483	20.6875	21.3333	11.0909	10.9286	17.2143	9.225	10.1463	15.654	10.65	16.684	20.51	15.35	14.351	13.51	18.351	15.0811	18.6957	11.0625	13.6667	27.8421	9.69231	12.5333	4.41463	15.654	20.654	19.564	18.61	19.64	15.684	12.684	11.684
Figure 6b
Control	+IFN-β	+IFN-λ
8.5	34.08	30.7576
12.654	35.684	41.654
11.4737	19.5333	39.25
15.354	22.654	38.654
5.72727	36.2	27.8846
9.654	32.354	31.684
8.4	38.3929	23.4231
5.654	41.354	29.5
5.4	30.4074	15.9
8.654	35.64	41.654
6.88889	31.3448	30.7647
10.654	25.6854	35.6848
5.24138	40.1667	22.44
12.654	22.684	25.684
6.31579	49.3636	21.8333
6.654	45.654	26.654
Figure 6c
Control	+IFN-β	+IFN-λ
14.0625	106.103	56.2381
16.4286	86.9474	61.55
22.4444	43.3158	58.6
12.6667	58.5833	46.6111
25.9546	55.9444	42.3333
13.9048	92.5357	61.8571
15.16	45.3571	40.8125
11.5294	51.25	60.6316
8	95.234	46.6
16.8261	70.875	47.5
19.8	81.345	44.9048
18.9412	68.5833	58.1579
12.2	65.4644	52.9375
18.5333	82.234	50.1333
13.2632	51.345	62.2
17.1154	51.2532	66.2941
Figure 6d
Control	+Control Media	+dsRNA Media	+dsDNA Media	+IFN-β
14.0625	27.15	66.6111	27.15	106.103
16.4286	21.5217	84.1539	21.5217	86.9474
22.4444	13.3333	74.7059	13.3333	43.3158
12.6667	11.5357	97.625	11.5357	58.5833
25.9546	5.38462	72.3333	5.38462	55.9444
13.9048	9.1	50.2857	9.1	132.536
15.16	14.1429	128.071	14.1429	45.3571
11.5294	8.31579	83.5455	8.31579	51.25
10.6541	12.654	70.354	15.654	75.7852
15.684	10.54	71.354	12.654	70.56
12.6584	14.654	75.654	15.654	95.651
14.654	9.354	80.654	10.354	89.6541
12.654	12.3541	85.354	16.654	65.65
16.3654	10.354	72.354	14.654	75.654
15.654	11.6354	79.354	13.354	72.654
10.654	15.354	55.3541	10.354	62.655
Figure 6e
	Control																Control + Control media																+dsRNA Astrocyte Media																+dsDNA Astrocyte Media
Astrocyte Cells	20.92	14.0417	19.4286	22.8	15.2273	18.7778	21.4231	16.3214	17.3704	17.0476	23.6364	20.8889	17.4	14.6667	26.4	26.7391	12.5625	29.5	14	25.1333	10.0588	19.9333	26.3333	23.75	27.1818	21.25	23.8889	18.375	22.6471	11.9333	27.9167	17.1667	54.3	76.1765	51.4545	60.5625	67.2857	75.0909	76	60	68.9286	63.7273	51.6	71.2857	73.1667	78.1875	65.7	57.6923	31.3889
Vero Cells	19.8108	18.8857	26.8788	20.9091	17.0606	17.2222	17.3125	22.14	21.25	19.9677	27.84	26.6471	15.4286	8.31579	28.9583	13.6667	25.8571	26.6154	24.5	16	20.5882	17.1429	22.2941	8.72727	8.92308	18.1667	25.8333	20.25	14.2667	23.2	22	14.0909	48.7222	42.1053	37.1905	32.4	49.4444	40.3333	43.0556	45.8462	42.1053	37.5909	41.5833	39.4211	36.35	47.9444	48.6842	36.6316	22.4286
8 hrs	Control																IFNAR -/-
Mock	19.2	10.6541	15.5455	12.654	12.0714	14.654	7.9375	9.654	10.564	11.64	16.354	15.654	20.654	8.654	16.54	14.654	23.4286	21.54	12.4286	10.654	9.84615	11.654	15.2174	15.354	16.654	20.354	9.354	12.654	14.654	12.354	13.654	10.654
+dsRNA	63.4286	50.654	52.1429	49.684	63.3	60.54	50.6667	61.654	54.654	69.64	70.654	51.6541	46.654	55.654	62.64	60.654	40.8857	41.6514	73.4483	50.654	41.44	52.654	46.9394	36.684	61.654	49.654	52.654	54.684	61.654	78.654
+dsDNA	66.15	63.654	41.8947	55.654	61.375	58.684	69.375	53.654	69.654	40.654	45.654	75.654	46.64	50.64	69.654	61.6	73.0588	55.6541	50.8	60.651	54.7	59.654	53.1176	55.684	56.64	55.64	54.654	54.654	52.54	51.654	55.54	56.654
24 hrs
Mock	8.1875	10.654	14.4615	15.64	23.8235	12.3541	16.9412	15.654	11.654	10.654	16.54	15.654	12.354	9.654	8.654	12.54	20.5909	12.654	16.04	10.654	23.24	14.654	15.2308	10.354	15.654	18.654	16.654	10.654	12.341	10.354	9.354	10.564
+dsRNA	27.1	32.651	38.4286	30.651	49.0667	31.351	40.75	42.654	41.654	42.654	43.654	34.654	35.65	32.651	31.65	35.6	45	40.654	43.0882	25.654	35.6	32.3514	41.28	34.5	40.351	40.1	41.35	42.354	40.35	30.654	43.54	43.654
+dsDNA	63.4737	65.684	71.6111	70.64	71.9167	75.684	70.875	71.654	65.654	63.684	64.6	63.684	62.684	60.684	62.684	63.684	77.3636	60.561	62.3077	55.354	62.6154	76.654	30.125	77.654	55.354	61.651	60.654	40.654	70.54	32.65	31.354	31.3654
48 hrs
Mock	17.9333	10.6584	19	11.687	15.5	10.98	18.2083	9.684	15.684	10.68	12.64	11.354	10.166	9.31	4.684	10.6584	13.4444	12.654	10.1622	10.8968	15.4545	9.64	19.9643	15.684	11.354	10.64	12.068	13.684	12.4	4.6584	10.654	14.354
+dsRNA	53.2667	45.684	49.25	46.684	42.1724	48.6984	48.1667	52.6854	50.6541	48.654	46.65	47.684	50.4	50.9	55.65	56.654	27.75	28.54	32	30.564	33.4	32.354	30.7368	33.54	32.34	32.654	33.654	30.354	29.64	29.84	30.351	31.35
+dsDNA	36.0526	30.654	30.4667	29.684	33.0714	32.684	36.45	35.84	38.6847	32.684	36.6874	34.3874	34.68	35.6874	32.34	30.84	31.5556	30.54	26.8621	32.354	30.3889	30.6351	29.9474	27.54	29.64	28.654	26.54	30.54	31.354	25.64	24.354	29.5
72 hrs
Mock	15.9211	20.54	16.4062	10.654	15.7143	11.354	18.1333	10.354	11.3541	9.354	8.3514	11.51	12.3541	15.354	9.354	11.87	10.1364	9.68	19.4783	10.68	11.8929	12.684	13.0526	14.84	15.874	10.654	12.64	16.654	10.4	11.35	10.64	14.64
+dsRNA	14.48	10.698	9.684	15.854	11.5758	12.684	7.94118	9.6874	10.684	7.354	8.354	5.354	11.654	10.684	13.384	14.654	6.4	10.64	10.6	11.654	4.5	9.654	15	5.654	6.64	5.64	6.64	2.654	3.64	4.354	4.54	5.54
+dsDNA	10.7727	11.6584	8.25	9.136	13.1667	12.354	18.3333	15.3358	10.3541	9.351	12.35	7.354	8.21	9.3541	10.3541	10.321	11.3333	10.54	5.625	9.684	11.7619	12.654	17.1176	11.64	15.35	12.351	10.3541	11.35	4.684	14.354	10.351	11.351
[truncated: 47 more columns]

## Sheet: Figure 7
Figure 7b
Control	Control +AACOCF3	+dsRNA	+dsRNA +AACOCF3	+dsDNA	+dsDNA +AACOCF3
12.7222	7.58333	39.8621	39.4167	54.25	35.8235
7.95833	6.36364	38.2	45.8235	64	60.0588
15.0625	9.68	39.651	42.9091	56.2632	39
23.3684	18.1538	35.0625	74.7143	65.25	62.25
13.4737	2.5	48.1875	48.7647	32.3103	62.3684
15.5714	7.72222	76.3889	45.2	36.1765	35.35
7.09524	17.1111	58.6667	41.4	50.8	39.4091
21.8696	15.1818	53.5882	54.5455	44.0455	27.5238
10.651	11.651	62.6541	65.654	39.684	59.684
16.654	10.6354	40.654	41.654	45.654	52.654
15.165	7.654	63.654	49.654	46.654	56.684
12.351	15.65	63.684	45.354	48.64	48.684
11.351	16.351	64.64	62.354	52.654	50.654
16.3654	16.654	39.654	62.8	59.64	57.64
14.65	18.651	65.654	63.654	65.654	52.354
12.654	11.651	49.684	68.64	62.654	49.64
Figure 7d
	Control																+ dsRNA																+ dsDNA																+ OA
Control	8.90909	10.1936	11.5278	5.55556	6.94595	10.3636	9.16667	9.07407	12.64	11.64	10.654	16.3514	15.354	10.654	11.31	11.35	46.6786	46.5556	44.2963	44.25	42.8261	45.4545	48.0556	46.6667	49.654	51.654	55.654	60.654	48.64	49.654	55.654	51.654	47.5714	47.7241	49.1429	53.8064	45.4828	60.375	65.0294	66.7333	49.64	55.654	52.354	57.64	49.645	47.654	43.354	48.64	38.2143
+AG-1478	8.90909	10.1936	11.5278	5.55556	6.94595	10.3636	9.16667	9.07407	10.654	11.654	15.354	10.654	9.654	11.654	13.654	14.354	11.3793	9.15625	14.1333	9.64865	24.5517	10.5	10.4286	13.375	10.654	12.6514	15.354	11.654	10.54	9.3541	16.54	10.56	12.6765	8.41379	7.1875	13.5	5.15625	3.82857	6.78571	3.65517	9.654	15.54	11.6541	10.354	12.351	13.35	15.5	14.654	52.2381
Figure 7e
Control 10% FBS	Control 2% FBS	+10%	+10% +AG-1478
16.9444	3.8	20.8571	19.7273
14.5882	8.66667	15.2667	23.4
23.1765	6.33333	19.6667	14
17.9231	7.75	24.8333	18.7143
18.1875	8.8	16.1667	12.0588
15.625	6.66667	22.3846	19.4
19.2222	4.375	15.7273	13.2308
16.1111	4.4	18.4	20.625
11.654	5.654	15.354	15.654
10.654	6.654	14.65	13.654
15.654	3.654	13.654	16.654
16.654	4.654	15.654	18.654
20.6541	2.654	16.165	17.654
18.351	3.654	12.351	12.351
16.654	5.654	10.6541	20.354
15.651	4.654	14.654	11.351
Figure 7f
		Control																dsRNA																dsDNA
8 Hours	-	12.41	15	12	16	15	11	12	11	12.54	15.654	10.654	9.654	8.64	11.654	10.54	14.64	59.1071	54.8333	42.037	45.25	41.6087	81.3636	56.0417	62.2353	49.654	51.654	55.654	62.354	61.354	52.354	53.24	42.5	47.6429	42.1724	53.5357	43.8387	55.3548	55.2188	49.5714	52.9	61.654	62.64	63.354	59.654	50.64	54.654	52.354	60.564
	+	20	7.5	15	16	11	10	8	7	10.654	11.54	9.54	8.654	11.354	10.54	7.546	6.684	10.1724	9.3125	11.2333	7.18919	15.6897	8.5	7.6	8.1875	10.24	11.354	5.354	9.354	11.354	10.354	12.684	14.54	10.8824	5.75862	5.9375	9.13889	5.34375	3.62857	9.54762	6.61538	9.64	5.3654	10.6354	11.54	12.654	9.654	7.54	8.54
24 Hours	-	12	15	6	15	11	10	14	15	7.654	7.654	7.654	16.654	7.354	9.354	5.654	8.64	40.8889	36.3	38.125	27.1667	40.8064	45.5517	27.3125	25.6842	29.654	35.654	32.354	36.654	39.684	41.354	45.354	49.654	41.7143	47.2143	47.52	78.2	66.5882	72.0952	46.2143	67.9333	70.654	72.654	69.354	65.354	62.654	59.354	63.654	62.354
	+	10.65	15	12	16	15	11	12	11	8.654	6.654	8.654	7.654	8.654	7.354	6.654	12.54	37.1905	25.3823	21.3636	23.7931	20.8125	29.1053	25.4615	34.3333	39.654	25.654	22.654	26.654	31.654	35.354	32.354	34.354	6.10526	11.8636	5.2381	15.2083	15.75	11.5652	6.56522	8.375	10.54	11.0556	9.654	8.64	11.6354	10.354	9.654	8.654
48 Hours	-	20	2	15	16	11	10	8	7	13.354	10.64	16.654	8.654	14.051	12.354	14.654	10.654	49.4074	49.2174	30.1667	39.9231	48	63.875	50.0833	55.8333	45.354	42.54	49.354	53.54	52.354	58.684	60.654	49.54	40.3571	33.0714	31.8889	40	37.5	47.1667	45.75	63.9167	48.654	49.64	50.6584	51.654	52.354	55.64	60.654	65.354
	+	12	15	6	15	11	10	14	15	10.64	11.354	14.654	10.54	11.354	11.354	11.654	9.684	34	30.96	55.3333	75.9333	56.1	34.6522	52.6562	49.4375	39.684	45.54	50.654	65.654	62.354	52.354	50.354	51.684	4.38889	8.82759	18.3889	10.8667	12.7368	14.9	7.83333	11.087	7.654	8.64	9.654	10.654	9.354	12.64	14.64	9.354
72 Hours	-	11.64	15	12	16	15	11	12	11	11.684	16.654	11.654	11.354	10.354	10.54	10.54	8.684	19.4074	19.2174	10.1667	19.9231	18	13.875	10.0833	15.8333	10.684	9.354	8.654	11.354	16.54	14.684	15.354	13.354	12	13.0714	11.8889	10	7.5	17.1667	15.75	13.9167	9.354	10.354	11.43	10.354	9.354	8.354	9.354	7.64
	+	20	5	15	16	11	10	8	7	15.654	10.354	10.654	16.354	9.354	9.354	11.654	1.654	14	10.96	15.3333	15.9333	16.1	14.6522	12.6562	19.4375	10.654	11.654	12.54	9.354	8.54	11.354	10.54	11.654	4.38889	8.82759	18.3889	10.8667	12.7368	14.9	7.83333	20.087	11.654	15.654	9.654	12.3514	14.354	13.354	10.31	10.35
Figure 7g
	Control																+IFN-β
Control	19.4	24.3333	15.54	12.654	16.6341	14.3651	11.651	10.354	15.354	16.6354	14.654	13.3561	12.351	14.2654	11.6585	15.684	74.5	58.6	70.5674	65.654	61.654	58.654	75.3654	70.654	61.354	65.654	63.654	64.654	59.654	81.541	80.54	79.654
+AG-1478	11.95	13.4091	12.3541	13.2654	11.3541	15.3514	13.354	12.3541	12.3654	13.6354	15.354	12.3541	11.354	10.3564	12.3654	13.3685	85.4167	50.25	60.54	68.354	69.654	73.3541	81.6354	65.6541	58.654	69.654	71.6541	65.654	71.6541	80.654	83.654	84.64
Figure 7h
IFN-b	Control									AG-1478
Control	0	0	0	0	0	0	0	0	0	0	0	0	0	0	0	0	0	0
DNA	133.833	178	191.333	193	98	146.333	131.333	97.1667	108.833	24.6667	25.5	0	0	21.3333	21.3333	43.8333	28	0
IFN-b
Control	0	0	0	0	0	0	0	0	0	0	0	0	0	0	0	0	0	0
DNA	408.833	469.667	416.333	444.667	451.333	486.333	373.833	469.667	449.667	300.5	295.5	335.5	345.5	282.167	332.167	291.333	352.167	284.667
[truncated: 15 more columns]

## Sheet: Figure 8
Figure 8b
		IFN-b						IFN-l						Viperin
		Control			AG-1478			Control			AG-1478			Control			AG-1478
6h	Mock	0.99109	1.12739	0.905795	1.30378	1.1149	1.06697	1.00051	1.04441	0.958743	1.10903	1.02976	0.958618	0.837464	1.48489	0.883026	2.60592	0.850827	0.958639
	Zika	0.955572	1.07876	1.00857	1.03999	1.01755	1.03597	1.07011	1.08849	1.12422	0.93131	0.886283	0.917276	1.16972	0.888765	1.76645	1.21781	0.878487	0.990968
24h	Mock	1.89426	1.35816	0.576103	0.738603	0.611704	1.08658	1.31571	1.48081	0.639121	0.895472	1.89372	3.27306	1.3366	1.75255	0.5948	3.91027	1.98784	1.47449
	Zika	71.8118	56.5666	73.7738	35.1003	36.0062	29.5475	211.122	258.128	295.883	78.1889	90.9988	60.7512	51.7615	55.0105	44.0471	14.8165	11.6522	8.52451
48h	Mock	1.73078	0.775855	0.882359	1.16527	1.1515	1.30308	2.73233	0.468739	1.99748	1.32176	2.61244	2.34705	2.78606	0.941113	0.633513	0.449481	0.45382	1.31635
	Zika	1409.98	1706.66	1347.84	797.901	761.757	764.72	11957	9892.96	13246.1	2521.9	4850.1	3000.69	1618.29	1336.41	1443.89	274.56	335.96	361.18
Figure 8c
		IFN-b						IFN-l						Viperin
		Control			AG-1478			Control			AG-1478			Control			AG-1478
6h	Mock	0.99109	1.12739	0.905795	1.30378	1.1149	1.06697	1.00051	1.04441	0.958743	1.10903	1.02976	0.958618	0.837464	1.48489	0.883026	2.60592	0.850827	0.958639
	HSV-1	0.994378	0.965713	1.02972	1.09477	0.977114	0.998785	1.00821	0.893801	0.936019	1.01823	0.92606	1.10275	0.835224	0.966625	0.932151	0.889036	0.768738	0.877572
24h	Mock	1.89426	1.35816	0.576103	0.738603	0.611704	1.08658	1.31571	1.48081	0.639121	0.895472	1.89372	3.27306	1.3366	1.75255	0.5948	3.91027	1.98784	1.47449
	HSV-1	97.3045	108.038	98.1038	44.7205	50.0172	45.0642	105.866	140.212	173.535	82.0468	71.8868	61.5205	195.928	260.936	199.748	39.0976	22.1206	37.9306
48h	Mock	1.73078	0.775855	0.882359	1.16527	1.1515	1.30308	2.73233	0.468739	1.99748	1.32176	2.61244	2.34705	2.78606	0.941113	0.633513	0.449481	0.45382	1.31635
	HSV-1	178.718	286.478	259.627	10.6532	7.67919	12.849	8e-09	4e-09	8e-09	4e-09	4e-09	5e-09	978.551	1061.53	631.166	698.612	800.317	1826.36
Figure 8d
	Control			AG-1478
6h	0.870835	1.1791	0.996437	1.38858	0.960477	1.13571
24h	4689.03	3082.34	3734.94	113593	85880.1	105672
48h	26399.6	28654	28863.4	828193	315651	416453
Figure 8e
	Control			AG-1478
6h	0.737925	1.30192	1.14057	1.12034	1.41269	0.610531
24h	39973.4	32419.5	59314.2	545684521	845684521	665684521
48h	84014205	25185980	18733640	5.63897e+09	6.89747e+09	9.65487e+09
Figure 8f
IFN-b	Control									AG-1478
Control	0	0	0	0	0	0	0	0	0	0	0	0	0	0	0	0	0	0
ZIKV	77.1667	26.3333	19.6667	4.66667	28	17.1667	18	22.1667	37.1667	0	0	0	0	0	0	0	0	0
IFN-l
Control	0	0	0	0	0	0	0	0	0	0	0	0	0	0	0	0	0	0
HSV-1	0	0	0	0	0	0	0	0	0	0	0	0	0	0	0	0	0	0

## Sheet: Supp 2
Supp Figure 2b
Control	dsRNA	dsDNA
17.1739	45.8889	50.3333
15.234	60.86	70.865
12.2667	50.4706	62.1111
10.54	55.354	56.684
17.7241	40.2667	43.4
11.654	45.354	59.654
9.654	42.354	63.3654
15.354	43.354	72.654
12.54	40.354	70.654
13.654	50.264	60.564
14.654	59.354	63.06
15.354	61.354	65.654
11.354	61.54	49.654
10.354	60.354	72.354
11.354	63.354	75.354
9.354	62.354	72.354

## Sheet: Supp 3
Supp Figure 3b
	Control								dsRNA								dsDNA
Control	11.6452	21.5161	15.75	23.6667	22	21.697	21.7727	16.86	78.8235	125.615	142	92.9091	93.7	97.24	64.1111	84.8	44.8	39	85.625	86.5714	146.525	145.111	48.625	78.8235
DGAT1	12.345	14.235	20.3145	21.3145	19.1324	17.1234	15.2315	19.2345	11.362	16.2346	19.2346	15.346	15.457	20.2346	13.2436	21.346	18.346	15.4256	20.9654	18.065	14.9654	11.0675	14.0675	13.6975
DGAT2	13.3457	14.2346	16.2345	20.9765	21.0877	12.96	11.67	10.967	18.06	17.9765	10.976	11.0867	14.0876	19.067	25.076	11.967	20.0987	21.078	10.87	12.9786	15.0988	20.9786	21.087	17.9768
DGAT1&2	10.975	12.076	20.076	19.067	17.086	11.0871	10.0871	15.76	20.076	11.0786	15.068	10.0786	12.0867	17.0876	20.0877	25.078	11.976	10.9079	12.0786	10.087	18.086	13.976	11.9876	11.076
Supp Figure 3c
	Control																dsRNA																dsDNA
1	0.263		0.258		0.24		0.459		0.227		0.214		0.314		0.408		0.398		0.344		0.377		0.105		0.563		0.202		0.204		0.5101		0.191		0.164		0.638		0.29		0.559		0.534		0.11		0.235
2	0.287		0.232		0.378		0.022		0.381		0.433		0.32		0.375		0.639		0.674		0.602		0.507		0.807		0.655		0.3		0.854		0.384		0.206		0.675		0.6038		0.64		0.7035		0.446		0.5289
3	0.189		0.252		0.27		0.306		0.209		0.394		0.424		0.168		1.511		0.894		1.503		1.036		1.164		1.227		1.38		0.478		1.525		1.331		1.341		1.488		1.026		0.663		0.821		0.847
4	0.144		0.17		0.135		0.349		0.25		0.293		0.219		0.4		1.03		1.414		1.614		1.067		2.157		0.943		1.132		1.181		1.468		1.073		1.532		1.224		1.071		0.965		1.208		1.173
6	0.265		0.192		0.278		0.364		0.291		0.326		0.321		0.206		0.599		0.866		0.907		0.904		0.739		0.638		0.837		0.841		1.4		1.293		1.841		2.662		0.826		1.464		2.282		1.34
8	0.174		0.292		0.268		0.206		0.136		0.395		0.305		0.238		0.986		0.731		1.002		0.949		0.915		0.885		0.974		0.921		1.346		1.062		1.291		0.93		1.545		1.076		0.82		1.161
24	0.303		0.195		0.307		0.286		0.267		0.267		0.217		0.297		0.957		0.766		1.094		1.376		1.31		0.907		0.779		1.042		0.492		0.43		0.853		0.6		0.444		0.797		0.739		0.575
48	0.404		0.238		0.209		0.313		0.215		0.378		0.344		0.35		0.567		0.636		0.84		0.633		0.464		0.487		1.218		0.425		0.632		0.963		1.019		0.813		0.675		1.051		1.136		0.553
72	0.085		0.144		0.314		0.373		0.237		0.203		0.447		0.326		0.161		0.596		0.581		0.67		0.634		0.409		0.704		0.4061		0.162		0.413		0.487		0.616		0.147		0.225		0.204		0.485

[truncated: 6 more sheets: Supp 4, Supp 5, Supp 6, Supp 7, Supp 8, Supp 9]
